# Supplementary material for: Echocardiography and Electrocardiography in Detecting Atrial Cardiomyopathy: A Promising Path to Predicting Cardioembolic Strokes and Atrial Fibrillation
Source: J Clin Med. 2023 Nov 26;12(23):7315. doi: 10.3390/jcm12237315 (PMC10707718; doi:10.3390/jcm12237315)
Supplement: Supplementary file 1 [file jcm-12-07315-s001.zip]

Archive with 1 entries (1 files):
- jcm-2725359-supplementary.pdf
